# Supplementary material for: The Association Between Recurrence of Atrial Fibrillation and Revascularization in Patients With Coronary Artery Disease After Catheter Ablation
Source: Front Cardiovasc Med. 2021 Nov 19;8:756552. doi: 10.3389/fcvm.2021.756552 (PMC8639697; doi:10.3389/fcvm.2021.756552)
Supplement: Supplementary file 1 [file Table_1.XLSX]

## Sheet: Sheet1
ID	AF type	AF time of duration（month）	age	sex	BMI	hyperlipemia	hypertension	diabetes	RenalInsuffi	CAD	CHA2DS2VASc	stenosis	stenosis多支	PCI	LAD（mm）	BNP	EF	Time of SR	recurrence	Blockers	ACE	Stains
193429	1	26	77	2	27.2	1	1	1	1	1	6	3	0	1	35	54	65	24	0	1	1	1
199237	2	276	58	1	22.5	1	1	1	0	1	2	3	1	1	47	21	67	5	1	1	1	1
195209	1	96	74	1	25.3	1	1	1	0	1	3	3	1	1	46	155	59	4	1	1	1	1
192179	2	74	61	1	21.9	1	1	1	0	1	2	3	1	1	47	45	67	15	1	1	1	1
190496	2	53	66	2	23.2	1	1	1	0	1	4	3	1	1	45	159	66	19	1	1	0	1
189879	1	26	63	2	22.1	1	1	1	0	1	4	3	1	1	43	65	68	24	0	1	0	1
188981	1	129	64	2	27.1	1	1	1	0	1	2	3	1	1	44	111	67	12	1	1	1	1
121041	2	124	69	1	27.9	1	1	1	0	1	3	3	1	1	41	155	65	12	1	1	1	1
201418	1	1	78	2	26.3	1	1	1	0	1	5	3	0	1	45	109	69	24	0	0	1	1
197928	2	4	62	1	23.2	0	1	1	0	1	2	3	0	1	44	92	57	24	0	1	1	1
200077	2	125	75	2	20.3	1	1	0	0	1	5	3	0	1	48	195	62	6	1	1	0	1
193360	2	250	73	2	27.8	1	1	0	0	1	3	3	0	1	48	93	67	24	1	1	0	1
201119	2	26	58	1	22.4	0	0	0	0	1	1	3	1	1	47	19	64	24	0	1	1	1
191912	2	14	60	1	25.3	1	1	0	0	1	1	3	1	1	48	123	62	3	1	1	0	1
190750	1	15	46	1	24.2	1	0	0	0	1	0	3	1	1	44	157	58	18	1	1	0	1
190698	2	63	72	1	26.1	1	1	0	0	1	2	3	1	1	47	89	59	5	1	1	0	1
189500	2	60	65	1	25.3	0	1	0	0	1	2	3	1	1	46	45	65	5	1	0	1	1
189288	1	3	57	2	25.2	1	1	0	0	1	2	3	1	1	40	88	63	24	0	1	1	1
158027	1	157	75	1	25.3	1	1	0	0	1	4	3	1	1	41	186	63	24	0	1	1	1
198569	2	6	57	1	22.1	1	1	0	0	1	1	3	0	1	48	45	61	24	0	1	0	1
196912	2	13	71	2	24.3	0	1	0	0	1	3	3	0	1	51	99	55	24	0	1	0	1
195431	1	2	49	1	29.5	0	1	0	0	1	1	3	0	1	41	27	61	9	1	0	1	1
193861	1	75	46	1	26.4	0	0	0	0	1	0	3	0	1	46	48	65	24	0	1	1	1
192789	1	10	59	1	22.6	0	1	0	0	1	1	3	0	1	44	67	63	24	0	1	0	1
191904	1	151	75	1	24.1	1	1	0	0	1	3	3	0	1	47	49	57	24	0	0	1	1
190965	2	25	75	1	26.1	0	1	0	0	1	3	3	0	1	46	126	67	24	0	1	1	1
190879	1	16	46	1	24.2	0	0	0	0	1	0	3	0	1	44	126	65	24	0	1	0	1
190872	1	54	58	1	25.3	1	0	0	0	1	0	3	0	1	42	186	67	11	1	0	0	1
190703	1	4	67	2	27.5	1	1	0	0	1	3	3	0	1	43	56	63	5	1	1	0	1
190487	2	501	71	1	22.5	0	0	0	0	1	1	3	0	1	42	48	59	24	0	1	1	1
190385	1	225	74	1	23.5	1	1	0	0	1	2	3	0	1	43	27	65	7	1	1	1	1
190316	1	153	70	2	27.1	1	1	0	0	1	3	3	0	1	46	67	66	5	1	1	0	1
190264	1	15	66	2	29.8	0	1	0	0	1	3	3	0	1	39	16	64	24	0	1	0	1
190138	1	15	62	1	28.1	0	0	0	0	1	0	3	0	1	41	87	67	24	0	1	0	1
190052	1	37	64	1	27.6	1	1	0	0	1	2	3	0	1	43	67	64	24	0	1	1	1
190011	2	6	60	1	28	1	0	0	0	1	1	3	0	1	47	76	64	5	1	1	0	1
190006	1	2	69	1	31.2	1	1	0	0	1	2	3	0	1	42	55	67	24	0	0	1	1
189923	1	28	71	1	32.7	1	1	0	0	1	2	3	0	1	42	71	69	24	0	1	0	1
189837	2	2	64	1	27.6	0	0	0	0	1	1	3	0	1	41	82	63	20	1	1	0	1
189826	2	63	72	2	29.1	1	1	0	0	1	3	3	0	1	45	67	67	6	1	0	1	1
189806	1	18	60	1	21.6	1	0	0	0	1	0	3	0	1	40	68	60	24	0	0	0	1
189793	1	7	61	2	22.1	1	1	0	0	1	2	3	0	1	41	101	57	24	0	1	0	1
189789	1	38	76	1	28.1	1	0	0	0	1	2	3	0	1	39	45	56	24	0	1	0	1
189708	2	6	64	2	28.5	0	1	0	0	1	2	3	0	1	45	36	57	24	0	0	1	1
189452	1	27	60	1	27.4	0	1	0	0	1	1	3	0	1	43	61	58	24	0	0	1	1
189402	2	131	46	1	28.5	1	0	0	0	1	0	3	0	1	43	49	65	24	0	0	1	1
189350	1	132	76	1	24.7	1	1	0	0	1	3	3	0	1	43	44	64	13	1	1	1	1
189345	1	139	58	1	25.4	0	1	0	0	1	1	3	0	1	39	61	57	24	0	1	1	1
189282	1	3	54	1	24.2	0	0	0	0	1	0	3	0	1	42	69	67	24	0	0	0	1
189171	1	65	60	1	20.9	0	0	0	0	1	1	3	0	1	42	91	63	24	0	0	0	1
189142	2	134	74	2	27.5	1	0	0	0	1	3	3	0	1	43	43	62	8	1	1	0	1
189073	1	14	51	2	30.5	1	0	0	0	1	1	3	0	1	41	34	64	24	0	1	0	1
189056	1	28	64	2	26.4	1	1	0	0	1	2	3	0	1	42	65	65	24	0	1	1	1
189032	2	7	66	2	24.3	1	1	0	0	1	3	3	0	1	45	78	67	8	1	0	1	1
188946	1	67	59	1	24.9	1	0	0	0	1	0	3	0	1	43	16	66	8	1	0	0	1
188905	1	127	64	1	23.2	1	0	0	0	1	0	3	0	1	44	43	63	14	1	1	1	1
188836	1	12	64	2	27.6	1	1	0	0	1	2	3	0	1	43	154	56	24	0	1	1	1
188696	2	50	62	1	28.2	1	0	0	0	1	0	3	0	1	47	43	64	4	1	1	1	1
188598	1	63	66	2	27.3	1	0	0	0	1	2	3	0	1	42	249	60	24	0	0	0	1
188419	1	51	64	1	25.3	0	1	0	0	1	1	3	0	1	42	65	67	24	0	1	0	1
188301	2	26	60	1	26.4	1	0	0	0	1	0	3	0	1	44	102	60	11	1	1	0	1
188276	1	13	62	2	29.7	0	0	0	0	1	1	3	0	1	42	65	63	24	0	1	1	1
188264	1	381	82	1	26.4	0	1	0	0	1	3	3	0	1	44	34	65	10	1	1	1	1
188169	1	38	60	1	24.5	1	0	0	0	1	0	3	0	1	39	37	63	24	0	1	0	1
188106	1	3	57	1	27.3	1	1	0	0	1	1	3	0	1	43	44	67	18	1	1	1	1
188065	2	25	59	1	26.5	1	1	0	0	1	1	3	0	1	45	47	62	10	1	1	1	1
188047	1	50	63	2	27.3	1	0	0	0	1	1	3	0	1	42	77	64	24	0	0	0	1
188040	1	371	74	1	25.4	1	1	0	0	1	2	3	0	1	43	39	67	24	0	1	0	1
187889	2	25	61	1	27.2	0	1	0	0	1	1	3	0	1	41	111	58	17	1	1	1	1
187776	1	26	54	2	27.1	1	1	0	0	1	2	3	0	1	35	43	64	24	0	1	1	1
187327	1	14	45	1	24.5	1	0	0	0	1	0	3	0	1	43	33	67	24	0	1	0	1
186097	1	1	76	2	24.7	0	1	0	0	1	4	3	0	1	42	54	57	24	0	0	1	1
189308	2	14	65	2	25.3	1	1	1	1	1	6	3	1	0	46	285	57	24	0	1	1	1
200653	2	86	60	1	25.6	1	1	1	0	1	2	3	1	0	52	62	61	6	1	1	1	1
200236	2	137	69	2	24.3	0	1	1	0	1	4	3	1	0	41	112	59	14	1	1	1	1
199272	2	16	80	2	27.3	0	1	1	0	1	6	3	1	0	50	152	63	3	1	1	1	1
195798	1	84	54	2	21.2	1	1	1	0	1	2	3	1	0	42	45	62	7	1	0	1	1
193120	2	290	63	1	24.1	1	1	1	0	1	3	3	1	0	50	152	56	15	1	1	1	1
192063	1	50	79	1	26.4	1	1	1	0	1	4	3	1	0	42	57	69	7	1	0	1	1
191757	2	38	59	1	24.2	0	1	1	0	1	2	3	1	0	50	69	65	3	1	1	1	1
191544	2	12	62	1	23.9	0	1	1	0	1	2	3	1	0	48	59	64	4	1	0	1	1
198530	2	25	67	2	20.5	1	1	1	0	1	4	3	0	0	42	138	66	24	0	1	1	1
196738	1	1	71	2	21.3	0	1	1	0	1	4	3	0	0	44	61	65	24	0	0	1	1
191911	1	1	49	1	25.6	1	1	1	0	1	2	3	0	1	36	108	56	24	0	0	1	1
192972	1	1	44	1	24.2	1	1	1	0	1	2	3	0	0	41	101	61	24	0	0	1	0
189382	1	76	58	1	23.7	0	1	0	0	1	2	3	0	0	46	46	61	6	1	1	1	0
198622	2	1	66	2	21.1	0	0	0	0	1	3	3	0	0	42	181	65	11	1	1	0	1
190870	2	220	64	2	24.1	0	1	0	0	1	2	3	1	0	47	34	68	3	1	1	1	1
196343	1	85	53	1	30.4	0	0	0	0	1	0	3	0	1	32	114	59	24	0	0	0	1
195901	1	2	60	1	25.3	1	1	0	0	1	1	3	0	0	39	17	67	22	1	1	0	1
192417	2	10	62	1	24.6	1	1	0	0	1	1	3	0	0	42	59	60	23	1	1	1	1
190516	1	153	73	1	29.6	0	1	0	0	1	2	3	0	0	45	56	61	5	1	0	1	1
189715	2	10	76	2	27.6	1	1	0	0	1	4	3	0	0	42	67	59	17	1	1	0	1
189081	2	27	48	1	23.7	1	0	0	0	1	0	3	0	0	45	68	58	8	1	1	0	1
188789	2	99	67	1	25.4	0	0	0	0	1	1	3	0	0	45	47	67	21	1	1	1	1
188231	1	130	57	2	25.4	1	0	0	0	1	1	3	0	0	41	76	67	24	0	0	0	1
188071	2	135	54	1	25.4	0	0	0	0	1	0	3	0	0	43	65	65	7	1	1	0	1
200594	1	38	65	2	23.4	1	1	0	0	1	3	3	0	0	42	136	65	23	1	1	1	0
190643	1	24	45	2	28.1	0	0	0	0	1	1	3	0	0	42	90	67	24	0	1	0	0
188854	1	143	57	1	26.4	1	1	0	0	1	1	3	0	0	45	127	55	15	1	1	1	0
187964	1	38	63	1	26.4	1	1	0	0	1	1	3	0	1	45	67	60	24	0	1	1	0
187777	1	28	47	1	28.9	0	0	0	0	1	0	3	0	0	43	65	59	13	1	1	0	0
198772	1	3	43	1	20.4	0	0	1	0	0	1	2	0	1	43	165	59	24	0	0	0	1
188265	1	37	74	1	21.5	0	0	0	0	0	1	1	0	1	42	67	61	24	0	1	0	0
200411	1	14	70	2	29.2	0	1	1	1	0	4	2	0	0	44	196	65	24	0	1	1	1
195187	2	61	79	1	27.3	1	1	1	1	0	5	2	0	0	45	76	63	9	1	1	0	1
192817	1	38	67	2	26.5	1	1	1	0	0	5	2	0	0	44	50	67	24	0	0	0	1
201517	1	65	59	1	28.5	1	1	1	0	0	2	2	0	0	42	149	68	24	0	1	1	1
198489	1	3	73	2	31.3	0	0	1	0	0	3	2	0	0	41	88	58	24	0	0	0	1
198392	2	26	52	1	27.3	0	1	1	0	0	2	2	0	0	48	84	65	24	0	1	1	1
198025	1	259	77	2	25.5	0	1	1	0	0	5	2	0	0	43	65	65	17	1	1	1	1
197773	2	56	64	2	30.2	1	0	1	0	0	4	2	0	0	44	78	63	24	0	1	0	1
197647	2	131	65	1	24.5	1	0	1	0	0	2	1	0	0	48	173	57	24	0	1	0	1
197559	1	64	72	1	30.5	1	1	1	0	0	3	1	0	0	43	56	55	24	0	0	1	1
196496	1	85	67	1	28.4	1	1	1	0	0	3	2	0	0	45	35	62	24	0	0	1	1
195117	1	96	63	2	28.4	0	1	1	0	0	3	1	0	0	41	65	65	18	1	1	1	1
193251	1	14	80	1	28.4	0	1	1	0	0	4	1	0	0	44	97	64	24	0	1	1	1
193183	1	3	56	1	25.4	0	0	1	0	0	1	2	0	0	39	68	64	24	0	1	0	1
193154	1	6	75	1	24.8	0	1	1	0	0	4	2	0	0	40	75	62	24	0	1	0	1
191413	1	6	71	1	28.1	0	1	1	0	0	3	2	0	0	43	76	63	24	0	1	1	1
191107	2	134	65	1	22.5	0	1	1	0	0	3	2	0	0	48	68	61	10	1	1	0	1
189215	1	64	74	2	30.2	1	1	1	0	0	4	2	0	0	39	56	61	12	1	1	1	1
198335	2	64	69	2	27.5	0	0	1	0	0	3	2	0	0	51	81	64	8	1	1	0	0
196741	2	131	66	2	24.3	1	1	1	0	0	4	2	0	0	48	78	62	12	1	1	1	0
196666	1	63	61	1	22.9	0	1	1	0	0	2	2	0	0	38	89	68	24	0	1	1	0
196349	2	36	70	2	29	0	0	1	0	0	3	2	0	0	46	89	68	24	0	0	0	0
196326	2	51	62	1	23.6	0	0	1	0	0	0	2	0	0	46	56	64	24	0	1	0	0
195593	2	15	66	2	26.5	1	0	1	0	0	3	2	0	0	45	35	65	24	0	0	0	0
195064	2	2	36	1	20.5	0	0	1	0	0	0	2	0	0	45	87	63	24	0	1	0	0
190494	1	245	67	2	28.1	1	0	1	0	0	3	2	0	0	39	65	68	22	1	1	0	0
191635	2	85	57	1	24.3	0	1	0	0	0	2	2	0	0	46	36	65	8	1	0	1	1
191414	2	13	69	2	22.3	0	1	0	0	0	4	1	0	0	46	55	68	7	1	1	0	1
197431	2	79	77	2	25.1	0	1	1	1	0	4	1	0	0	42	117	61	24	0	1	1	1
202120	2	145	64	1	26.7	0	1	0	0	0	1	2	0	0	46	76	64	24	0	0	1	1
202085	1	14	56	1	24.8	0	0	0	0	0	0	1	0	0	43	203	63	24	0	1	0	1
202039	1	37	50	1	25.3	0	0	1	0	0	1	1	0	0	38	76	65	24	0	1	1	1
201959	2	2	74	1	29.3	0	1	0	0	0	2	1	0	0	45	54	63	10	1	1	1	1
201665	2	26	53	1	20.9	0	1	0	0	0	1	1	0	0	45	79	57	24	0	1	1	1
201660	1	27	37	2	22.6	0	0	0	0	0	1	1	0	0	41	109	59	24	0	1	0	1
201522	1	1	58	1	27.6	0	0	0	0	0	0	1	0	0	38	43	62	24	0	1	0	1
201493	2	63	76	2	25.4	0	1	1	0	0	5	2	0	0	44	85	65	24	0	1	1	1
201134	1	26	69	2	24.3	1	0	0	0	0	2	1	0	0	39	110	68	24	0	1	0	1
201110	1	378	65	1	26.1	0	0	0	0	0	1	1	0	0	36	16	63	24	0	1	0	1
201040	1	65	51	2	26.8	0	1	0	0	0	2	2	0	0	42	105	65	24	0	0	0	1
201007	2	2	43	1	23.1	0	0	0	0	0	0	2	0	0	49	48	67	11	1	1	0	1
200996	2	13	66	1	20.9	0	0	0	0	0	1	1	0	0	45	76	61	9	1	1	0	1
200962	1	130	66	2	22.7	0	1	0	0	0	3	1	0	0	41	25	65	24	0	1	1	1
200728	2	27	70	2	21.8	0	1	1	0	0	4	1	0	0	50	103	64	8	1	0	1	1
200727	1	98	69	2	23.6	0	1	0	0	0	3	2	0	0	39	37	63	24	0	0	0	1
200703	2	15	58	1	31.4	0	1	0	0	0	1	2	0	0	47	48	64	10	1	0	1	1
200548	2	13	74	2	25.4	0	1	0	0	0	3	2	0	0	42	164	62	14	1	1	1	1
200517	1	7	77	1	23.4	0	1	0	0	0	3	2	0	0	44	101	67	24	0	1	0	1
200515	1	60	38	2	22.5	0	0	0	0	0	1	1	0	0	47	43	64	24	0	1	0	1
200266	2	98	54	1	29.4	0	1	0	0	0	1	1	0	0	46	76	59	7	1	1	1	1
200251	2	39	62	2	29.6	0	1	0	0	0	2	2	0	0	42	118	63	24	0	0	1	1
200194	1	38	73	2	23.5	0	0	0	0	0	2	1	0	0	35	33	67	20	1	0	0	1
199990	1	7	60	1	27.6	0	0	0	0	0	0	2	0	0	40	186	65	11	1	1	0	1
199868	1	26	71	2	21.9	0	1	0	0	0	3	2	0	0	45	182	65	24	0	1	1	1
199812	1	25	62	2	32.5	0	1	0	0	0	2	2	0	0	45	32	67	24	0	1	1	1
199784	1	182	65	1	28.4	1	1	0	0	0	2	2	0	0	44	187	65	24	0	0	0	1
199781	2	76	67	2	27.6	1	0	0	0	0	2	2	0	0	42	22	63	9	1	0	0	1
199777	2	127	74	2	21.8	1	1	0	0	0	3	2	0	0	41	132	67	24	0	0	0	1
199733	2	75	75	2	25.8	1	0	0	0	0	3	2	0	0	44	46	67	15	1	1	0	1
199654	2	256	65	1	30.6	1	1	0	0	0	2	2	0	0	42	78	64	24	0	1	0	1
199650	1	2	76	1	31.4	1	1	0	0	0	3	2	0	0	48	63	61	24	0	1	1	1
199623	2	25	62	1	26.9	1	0	0	0	0	0	2	0	0	47	146	65	24	0	1	0	1
199568	2	13	71	2	28.5	1	1	0	0	0	3	2	0	0	50	87	67	6	1	1	1	1
199526	2	26	73	1	29.3	0	1	0	0	0	2	1	0	0	43	186	66	24	0	1	1	1
199412	2	36	61	1	37.5	0	1	0	0	0	1	1	0	0	41	180	57	24	0	1	1	1
199368	2	245	65	2	28.4	0	0	0	0	0	2	1	0	0	45	54	65	24	0	0	0	1
199330	1	6	71	1	26.8	0	1	0	0	0	2	1	0	0	37	23	63	24	0	0	1	1
199308	2	13	65	1	25.2	0	1	0	0	0	2	1	0	0	43	107	64	24	0	0	0	1
198953	1	16	53	1	27.4	0	0	0	0	0	0	1	0	0	41	98	67	24	0	0	0	1
198888	2	3	49	1	27.4	0	0	0	0	0	0	1	0	0	43	13	64	24	0	0	0	1
198452	2	14	61	2	28.6	0	0	0	0	0	1	1	0	0	42	171	65	24	0	0	0	1
198451	1	26	42	1	24.4	0	0	0	0	0	0	1	0	0	40	65	63	24	0	1	0	1
198425	1	6	65	2	25.7	0	0	0	0	0	2	1	0	0	42	87	61	9	1	1	0	1
198384	2	12	48	1	28.4	0	0	0	0	0	0	1	0	0	38	54	65	24	0	0	0	1
198353	1	13	77	1	28.5	0	1	0	0	0	3	1	0	0	40	105	68	24	0	0	1	1
198333	1	1	36	2	30.1	1	0	0	0	0	1	1	0	0	30	22	65	24	0	1	0	1
198318	2	25	57	2	26.5	1	0	0	0	0	1	2	0	0	40	24	61	13	1	1	0	1
198200	1	4	63	2	28.5	1	1	0	0	0	1	2	0	0	41	78	68	11	1	1	1	1
198194	1	48	56	1	24.3	0	0	0	0	0	0	2	0	0	44	89	64	14	1	1	0	1
198144	1	2	77	1	26.5	0	1	0	0	0	3	1	0	0	42	18	65	24	0	0	1	1
198136	2	143	62	1	29.4	0	0	0	0	0	0	1	0	0	47	87	65	8	1	0	0	1
198125	2	13	61	1	20.5	0	1	0	0	0	1	1	0	0	43	98	62	24	0	0	1	1
198096	2	38	76	2	21.4	0	1	0	0	0	4	1	0	0	43	97	61	19	1	0	1	1
198038	2	6	56	1	19.4	1	0	0	0	0	0	2	0	0	40	87	57	24	0	1	0	1
197946	1	63	59	1	25.4	0	0	0	0	0	0	1	0	0	43	67	65	14	1	1	0	1
197922	1	28	58	1	23.1	1	1	0	0	0	1	1	0	0	44	56	63	24	0	1	1	1
197908	1	130	60	1	28.5	1	1	0	0	0	1	1	0	0	42	81	65	24	0	1	1	1
197869	2	8	58	1	22.4	0	0	0	0	0	0	1	0	0	46	61	63	9	1	1	0	1
197780	1	134	48	2	24.5	1	0	0	0	0	1	2	0	0	30	105	55	24	0	0	0	1
197778	1	99	34	2	27.5	1	0	0	0	0	1	2	0	0	40	76	61	24	0	0	0	1
197719	2	52	65	1	25.4	0	0	0	0	0	1	1	0	0	47	99	64	6	1	0	0	1
197689	2	15	57	2	28.7	1	1	0	0	0	2	1	0	0	41	59	62	24	0	1	1	1
197546	1	38	69	1	28.5	0	0	0	0	0	1	1	0	0	40	78	64	24	0	0	0	1
197478	2	253	50	1	25.2	0	1	0	0	0	2	1	0	0	47	112	61	24	0	0	1	1
197418	2	60	60	1	25.4	0	0	0	0	0	0	1	0	0	46	281	58	7	1	0	0	1
197382	1	15	66	2	22.1	0	1	0	0	0	3	1	0	0	44	198	57	24	0	0	1	1
196938	1	85	65	1	29.5	0	1	0	0	0	2	1	0	0	44	152	61	24	0	1	1	1
196909	2	37	65	1	21	0	0	0	0	0	1	1	0	0	41	26	63	24	0	1	0	1
196908	2	3	59	1	29.1	0	0	0	0	0	0	1	0	0	42	80	67	24	0	1	0	1
196892	1	1	39	1	26.5	0	0	0	0	0	0	1	0	0	34	70	65	24	0	1	0	1
196885	2	13	53	1	27.4	0	0	0	0	0	0	1	0	0	49	166	58	24	0	1	0	1
196862	2	2	56	1	29.7	0	0	0	0	0	0	1	0	0	46	44	61	6	1	1	0	1
196641	2	1	76	1	21.7	0	0	0	0	0	2	1	0	0	47	145	61	3	1	0	0	1
196498	1	38	60	1	23.4	0	0	0	0	0	0	1	0	0	44	22	61	24	0	0	0	1
196472	2	250	59	1	25.4	0	0	0	0	0	0	1	0	0	41	65	64	24	0	0	0	1
195573	1	6	56	1	19.4	0	0	0	0	0	0	1	0	0	44	45	68	16	1	1	0	1
195551	1	570	71	1	21	1	1	0	0	0	2	2	0	0	43	78	68	24	0	0	1	1
195478	1	26	54	1	22.2	1	1	0	0	0	1	2	0	0	30	51	60	24	0	0	1	1
195443	1	18	51	1	20.6	1	0	0	0	0	0	2	0	0	42	54	57	24	0	0	0	1
195375	2	26	64	1	27.6	1	1	0	0	0	1	2	0	0	46	79	63	24	0	1	1	1
195308	2	1	60	1	25.4	1	0	0	0	0	0	1	0	0	38	29	65	24	0	1	0	1
195297	1	125	41	1	22.3	1	0	0	0	0	0	1	0	0	34	26	68	24	0	1	0	1
195245	1	135	68	1	28.4	0	1	0	0	0	2	2	0	0	41	56	60	24	0	1	1	1
195228	1	50	53	1	27.5	0	0	0	0	0	0	1	0	0	42	54	67	24	0	1	0	1
195154	2	61	74	1	28.2	0	1	0	0	0	2	2	0	0	44	89	60	18	1	1	1	1
195086	1	131	76	2	25.4	0	1	0	0	0	4	2	0	0	45	45	68	11	1	1	1	1
194948	1	250	61	1	19.5	0	1	0	0	0	1	2	0	0	43	87	65	24	0	1	1	1
194687	2	12	70	1	22.5	0	0	0	0	0	1	1	0	0	45	251	59	24	0	1	0	1
194558	2	373	55	1	24.3	0	0	0	0	0	0	1	0	0	48	35	65	8	1	0	0	1
194349	1	6	62	2	24.3	0	1	0	0	0	2	1	0	0	37	49	61	24	0	0	1	1
194337	1	560	61	1	25.4	0	0	0	0	0	0	1	0	0	43	55	59	24	0	0	0	1
194309	2	38	49	1	24.6	1	0	0	0	0	0	1	0	0	44	65	65	24	0	1	0	1
194179	2	123	64	1	25.4	0	0	0	0	0	0	1	0	0	42	34	68	14	1	1	0	1
194176	2	1	69	1	22.1	1	0	0	0	0	1	1	0	0	41	21	69	24	0	1	0	1
194150	1	24	36	1	27.4	1	0	0	0	0	0	1	0	0	32	66	66	24	0	0	0	1
194142	1	38	44	1	25.4	0	0	0	0	0	0	1	0	0	44	78	63	24	0	0	0	1
194087	1	39	53	2	22.1	0	1	0	0	0	2	1	0	0	41	65	61	24	0	1	0	1
194027	1	50	68	2	29	1	0	0	0	0	2	1	0	0	41	88	67	24	0	0	0	1
193881	2	3	57	2	23.6	1	1	0	0	0	2	1	0	0	45	67	67	24	0	1	1	1
193704	2	73	71	1	27.6	0	1	0	0	0	2	1	0	0	43	87	58	12	1	1	0	1
193488	1	38	55	2	22.8	1	0	0	0	0	1	1	0	0	45	67	61	24	0	1	0	1
193337	1	129	53	2	25.4	0	0	0	0	0	1	1	0	0	42	94	61	24	0	1	0	1
193336	2	560	60	2	27.3	0	1	0	0	0	2	1	0	0	45	43	65	10	1	0	1	1
193263	2	130	73	1	20.9	0	1	0	0	0	2	1	0	0	43	56	68	13	1	1	0	1
192955	1	137	72	2	22.7	0	0	0	0	0	2	1	0	0	41	39	64	24	0	1	0	1
192856	1	137	72	1	24.5	0	1	0	0	0	2	1	0	0	43	76	68	24	0	1	1	1
192833	2	61	74	2	28.5	0	1	0	0	0	3	1	0	0	45	132	65	9	1	1	0	1
192830	2	2	78	1	20.1	0	1	0	0	0	3	1	0	0	46	56	62	5	1	1	1	1
192524	2	64	55	1	28.4	0	0	0	0	0	0	1	0	0	45	54	68	6	1	0	0	1
192522	1	40	80	1	25.4	0	0	0	0	0	2	1	0	0	46	98	65	19	1	1	0	1
192475	1	62	63	1	27.4	0	0	0	0	0	0	1	0	0	43	142	59	24	0	0	0	1
192463	1	87	65	1	24.3	1	0	0	0	0	1	2	0	0	40	90	62	24	0	1	0	1
192400	2	124	63	1	28.7	0	1	0	0	0	1	1	0	0	45	56	64	24	0	1	1	1
192398	1	38	56	1	22.2	0	1	0	0	0	1	2	0	0	44	43	63	8	1	1	1	1
192252	2	123	68	1	24.1	0	1	0	0	0	2	1	0	0	49	56	62	3	1	1	1	1
192251	1	1	47	1	22.5	0	0	0	0	0	0	1	0	0	45	65	61	24	0	0	0	1
192235	1	98	64	2	29.2	0	1	0	0	0	3	1	0	0	42	34	61	24	0	0	0	1
192172	2	2	65	2	28	0	1	0	0	0	3	1	0	0	46	165	63	9	1	1	1	1
192113	2	14	74	2	22.4	1	1	0	0	0	2	1	0	0	49	43	62	24	0	1	1	1
192068	2	9	67	1	26.2	0	1	0	0	0	2	2	0	0	40	34	60	17	1	1	0	1
192048	1	24	73	1	24.3	1	0	0	0	0	1	1	0	0	39	57	62	24	0	1	0	1
192028	2	135	73	1	25.2	1	1	0	0	0	2	1	0	0	44	41	62	24	0	1	0	1
191958	1	64	58	1	27.6	0	1	0	0	0	1	1	0	0	44	49	61	24	0	1	1	1
191951	1	99	76	1	29	0	0	0	0	0	2	1	0	0	38	54	62	24	0	1	0	1
191829	2	130	74	1	25.3	1	0	0	0	0	1	2	0	0	45	76	62	24	0	1	0	1
191735	2	145	69	1	29.4	1	0	0	0	0	1	2	0	0	48	71	60	11	1	1	0	1
191702	1	38	56	2	25.4	1	0	0	0	0	1	2	0	0	46	29	62	8	1	1	0	1
191598	2	13	62	1	24.6	0	1	0	0	0	1	2	0	0	43	60	65	24	0	1	0	1
191591	2	95	55	1	20.5	1	1	0	0	0	1	1	0	0	47	106	65	8	1	0	1	1
191519	2	259	51	1	28.2	0	1	0	0	0	1	1	0	0	47	60	67	4	1	0	0	1
191444	1	15	60	2	25.4	0	0	0	0	0	1	1	0	0	40	81	67	24	0	0	0	1
191246	1	129	69	1	21.4	0	0	0	0	0	1	1	0	0	39	82	63	24	0	1	0	1
191151	1	13	66	1	27.7	0	1	0	0	0	2	2	0	0	40	90	63	24	0	1	1	1
191122	2	65	77	2	21.3	0	1	0	0	0	4	2	0	0	48	101	60	7	1	1	1	1
190099	2	2	62	2	28.1	0	0	0	0	0	1	1	0	0	46	78	65	9	1	1	0	1
189885	2	3	63	1	23.3	1	1	0	0	0	1	2	0	0	46	54	68	7	1	1	0	1
189718	2	138	67	2	21.7	1	1	0	0	0	3	2	0	0	45	32	64	7	1	1	0	1
189658	1	12	67	1	27.1	0	0	0	0	0	1	1	0	0	35	25	65	24	0	0	0	1
189468	1	26	68	1	32.5	0	0	0	0	0	1	1	0	0	41	76	68	9	1	0	0	1
189219	2	37	53	2	22.8	0	1	0	0	0	2	1	0	0	41	45	64	24	0	1	0	1
188692	1	129	52	1	23.6	0	1	0	0	0	1	2	0	0	40	31	65	24	0	1	1	1
188641	1	64	68	1	24.3	0	1	0	0	0	2	2	0	0	38	56	63	24	0	1	0	1
188239	1	75	55	1	26.4	0	1	0	0	0	1	2	0	0	43	69	62	13	1	1	1	1
188078	1	2	67	1	25.4	0	1	0	0	0	2	2	0	0	41	65	62	24	0	1	0	1
187965	2	2	61	1	24	1	1	0	0	0	1	2	0	0	46	34	63	24	0	1	0	1
185646	2	28	47	2	24.3	0	0	0	0	0	1	1	0	0	49	88	60	5	1	1	0	1
152912	1	6	75	1	21.8	0	1	0	0	0	3	2	0	0	37	38	62	24	0	1	1	1
135526	1	1	72	1	21.2	0	1	0	0	0	2	1	0	0	32	55	61	24	0	1	1	1
130122	2	3	83	2	22.5	0	0	0	0	0	3	1	0	0	41	207	60	24	0	1	0	1
202114	1	245	62	1	24.3	0	1	0	0	0	1	2	0	0	41	87	65	24	0	1	0	0
202103	2	123	75	1	25.4	0	0	0	0	0	2	1	0	0	45	104	68	7	1	1	0	0
201924	2	87	52	1	24.3	0	1	0	0	0	1	1	0	0	43	57	65	24	0	1	1	0
201907	1	24	64	1	22.3	0	0	0	0	0	1	1	0	0	45	86	65	13	1	1	0	0
201903	2	7	56	1	26.4	0	0	0	0	0	0	2	0	0	36	82	63	21	1	1	0	0
201901	1	98	61	1	27.4	0	1	0	0	0	1	1	0	0	40	74	67	24	0	1	1	0
201817	1	379	69	1	21.5	0	1	0	0	0	2	2	0	0	40	109	68	21	1	1	1	0
201416	2	8	61	1	22.3	0	1	0	0	0	1	2	0	0	47	76	68	13	1	1	1	0
201307	2	10	50	1	24.1	0	1	0	0	0	1	1	0	0	39	43	67	24	0	1	1	0
201298	2	130	52	1	24.2	1	1	0	0	0	1	2	0	0	44	128	63	24	0	1	0	0
201207	1	6	35	1	27.5	1	0	0	0	0	0	1	0	0	43	116	59	24	0	1	0	0
201161	1	38	79	1	21.6	1	1	0	0	0	3	1	0	0	41	105	65	24	0	0	1	0
200924	1	15	35	1	20.6	0	0	0	0	0	0	1	0	0	36	77	62	24	0	0	1	0
200834	1	97	50	1	26.8	0	0	0	0	0	0	1	0	0	38	28	65	14	1	1	0	0
200815	1	1	72	1	23.4	0	0	0	0	0	1	1	0	0	43	88	68	24	0	1	0	0
200811	2	86	72	1	27.4	0	1	0	0	0	2	1	0	0	48	43	67	8	1	0	1	0
200699	1	16	65	1	24.5	0	1	0	0	0	2	1	0	0	42	110	62	24	0	1	1	0
200571	2	63	77	1	21.9	0	0	0	0	0	2	1	0	0	44	47	61	24	0	1	0	0
200499	1	62	54	1	28.4	1	0	0	0	0	0	1	0	0	42	20	63	15	1	0	0	0
200487	1	26	68	1	28.3	0	1	0	0	0	2	1	0	0	48	61	67	9	1	0	0	0
200455	2	25	73	2	23.5	0	0	0	0	0	2	1	0	0	45	187	58	24	0	0	0	0
200451	2	3	64	2	21.5	1	1	0	0	0	2	2	0	0	48	152	64	5	1	0	1	0
200409	2	254	77	1	21.8	1	1	0	0	0	3	2	0	0	48	97	68	10	1	0	0	0
200408	2	1	59	1	21.6	0	0	0	0	0	0	1	0	0	44	77	65	24	0	1	0	0
200371	1	137	43	2	22.9	0	0	0	0	0	1	1	0	0	39	19	68	17	1	0	1	0
200300	1	61	65	2	24.5	0	0	0	0	0	2	1	0	0	42	116	63	24	0	0	0	0
200277	1	28	76	2	28.7	0	1	0	0	0	4	1	0	0	37	86	67	24	0	0	0	0
199508	2	100	76	1	24.5	0	1	0	0	0	2	1	0	0	46	85	64	10	1	1	1	0
199507	1	25	68	2	30.5	0	1	0	0	0	3	1	0	0	44	167	69	24	0	1	1	0
199488	1	246	67	1	22.3	0	0	0	0	0	1	1	0	0	42	171	54	24	0	1	0	0
199476	2	85	56	1	25.4	0	0	0	0	0	0	1	0	0	46	54	65	24	0	1	0	0
199254	2	135	66	1	21.4	0	0	0	0	0	1	1	0	0	44	181	65	24	0	0	0	0
199225	1	15	80	2	27.4	0	1	0	0	0	4	1	0	0	42	37	68	13	1	1	0	0
199140	2	13	67	1	31.3	0	0	0	0	0	1	1	0	0	46	107	64	11	1	0	0	0
198900	1	62	70	2	26.5	0	1	0	0	0	3	1	0	0	41	35	65	24	0	1	1	0
198849	2	2	68	2	24.8	1	1	0	0	0	3	2	0	0	42	142	61	24	0	1	1	0
198824	2	7	55	1	27.9	0	0	0	0	0	0	1	0	0	46	134	54	7	1	0	0	0
198708	2	1	61	1	23.7	0	0	0	0	0	0	1	0	0	39	67	68	11	1	1	0	0
198657	1	98	61	1	25.4	0	0	0	0	0	0	1	0	0	39	69	67	24	0	1	0	0
198655	2	25	78	2	26.5	1	1	0	0	0	4	2	0	0	40	36	64	24	0	1	1	0
198629	1	2	62	2	27.6	0	1	0	0	0	2	1	0	0	43	173	65	24	0	1	1	0
198612	1	38	52	1	24.4	0	1	0	0	0	1	1	0	0	38	29	68	24	0	1	1	0
198575	1	50	73	2	24.9	0	0	0	0	0	2	1	0	0	36	45	67	24	0	1	0	0
198570	1	12	50	1	29.3	0	0	0	0	0	0	1	0	0	31	35	62	24	0	1	0	0
198526	2	13	49	2	28.4	0	0	0	0	0	1	1	0	0	44	65	64	8	1	1	0	0
198510	1	4	62	1	24.1	0	0	0	0	0	0	1	0	0	40	132	60	24	0	1	0	0
198343	1	13	36	1	25.4	1	0	0	0	0	0	2	0	0	40	28	67	24	0	0	0	0
197969	1	3	63	1	18.4	0	1	0	0	0	1	1	0	0	43	81	67	24	0	1	1	0
197965	2	191	67	1	26.4	1	1	0	0	0	2	1	0	0	42	78	58	11	1	1	1	0
197572	1	63	60	2	26.9	0	1	0	0	0	1	2	0	0	36	119	62	24	0	1	1	0
197564	1	92	60	1	22.4	0	0	0	0	0	0	2	0	0	40	62	62	24	0	1	0	0
197360	1	2	73	1	26.3	0	0	0	0	0	1	1	0	0	45	79	59	24	0	0	0	0
197354	1	10	67	1	25.4	0	1	0	0	0	2	1	0	0	38	100	65	24	0	1	1	0
197353	2	137	77	1	21.9	0	0	0	0	0	2	1	0	0	41	28	63	24	0	0	0	0
197342	2	2	56	1	20.4	0	0	0	0	0	0	1	0	0	45	21	64	24	0	1	0	0
197258	1	14	50	1	21.4	0	0	0	0	0	0	2	0	0	37	119	62	24	0	1	0	0
197138	1	1	74	2	21.6	0	0	0	0	0	2	2	0	0	42	115	67	24	0	1	0	0
197115	1	12	44	1	25.4	0	0	0	0	0	0	2	0	0	39	32	62	24	0	0	0	0
196827	2	15	51	1	28.5	0	1	0	0	0	1	2	0	0	41	75	62	24	0	1	1	0
196810	1	3	65	2	22.1	1	0	0	0	0	2	2	0	0	44	53	65	24	0	1	0	0
196750	1	164	61	1	22.2	1	0	0	0	0	0	2	0	0	44	46	60	24	0	0	0	0
196643	2	65	50	2	20.5	1	0	0	0	0	1	2	0	0	52	34	63	8	1	1	0	0
196447	2	6	44	1	21.5	0	1	0	0	0	1	1	0	0	42	29	63	24	0	0	1	0
196445	1	4	20	1	26.5	0	0	0	0	0	0	1	0	0	34	67	63	24	0	1	0	0
196385	2	76	33	1	25.4	0	0	0	0	0	0	1	0	0	43	34	61	16	1	1	0	0
196355	1	2	67	1	26.4	0	0	0	0	0	1	1	0	0	48	76	60	24	0	0	0	0
196030	1	164	63	1	28.5	1	0	0	0	0	0	2	0	0	41	143	61	24	0	1	0	0
195966	2	50	68	2	22.7	1	0	0	0	0	2	2	0	0	45	54	69	9	1	0	0	0
195960	2	124	58	1	20.4	1	1	0	0	0	1	2	0	0	40	23	63	24	0	1	1	0
195918	2	18	59	1	23.4	0	0	0	0	0	0	1	0	0	38	43	62	24	0	0	0	0
195840	1	50	50	1	25	0	0	0	0	0	0	1	0	0	37	69	64	24	0	1	0	0
195815	1	3	54	1	25.6	0	0	0	0	0	0	2	0	0	41	61	62	24	0	1	0	0
195783	1	132	47	1	25.2	0	0	0	0	0	0	2	0	0	41	76	62	24	0	1	0	0
195773	2	7	68	2	22.1	0	1	0	0	0	2	1	0	0	43	34	63	24	0	1	1	0
195721	2	134	44	1	24.9	1	1	0	0	0	1	2	0	0	48	45	58	5	1	1	1	0
195690	1	13	66	1	28.7	0	0	0	0	0	1	2	0	0	41	56	57	10	1	0	0	0
195678	2	39	37	1	26.9	0	0	0	0	0	0	2	0	0	42	136	61	24	0	0	0	0
195599	2	12	83	1	23.9	0	1	0	0	0	3	1	0	0	41	76	63	24	0	0	1	0
195594	1	50	22	1	25.4	0	0	0	0	0	0	1	0	0	36	43	64	24	0	0	0	0
195580	2	38	75	1	21.1	1	1	0	0	0	3	2	0	0	47	65	67	5	1	1	1	0
195361	2	126	69	1	20.5	0	0	0	0	0	1	2	0	0	41	101	65	19	1	1	0	0
195309	1	2	37	1	19.6	0	0	0	0	0	0	1	0	0	39	45	63	24	0	1	0	0
195275	2	6	59	1	27.5	1	0	0	0	0	0	2	0	0	45	33	63	8	1	1	0	0
195252	2	17	48	1	24.3	0	0	0	0	0	0	1	0	0	45	87	61	24	0	1	0	0
195001	1	26	61	2	24.3	0	1	0	0	0	2	2	0	0	33	45	65	24	0	0	1	0
194968	2	1	65	2	23.6	0	0	0	0	0	2	1	0	0	47	148	64	15	1	0	0	0
194947	1	12	61	2	23.2	0	1	0	0	0	2	2	0	0	39	109	62	24	0	0	1	0
194887	2	50	60	1	23.4	1	0	0	0	0	0	2	0	0	50	36	65	3	1	1	0	0
194845	2	143	45	1	24.1	1	0	0	0	0	0	2	0	0	48	43	63	6	1	1	0	0
194801	2	25	72	2	20.3	0	1	0	0	0	3	2	0	0	43	66	64	17	1	1	1	0
194796	2	28	68	1	20.7	0	0	0	0	0	1	2	0	0	49	78	63	3	1	1	0	0
194505	1	249	48	1	24.3	0	0	0	0	0	0	2	0	0	43	78	62	24	0	0	0	0
193977	2	1	71	1	27.4	1	1	0	0	0	2	2	0	0	47	54	64	24	0	0	1	0
193571	1	15	56	1	28.1	1	1	0	0	0	1	2	0	0	43	42	65	24	0	1	0	0
193569	2	4	75	1	20.8	1	1	0	0	0	3	2	0	0	44	87	67	24	0	1	1	0
193461	1	123	62	2	21.8	1	1	0	0	0	2	2	0	0	44	47	63	10	1	0	0	0
193396	1	15	70	1	20.5	0	1	0	0	0	2	2	0	0	43	55	62	11	1	0	1	0
193393	2	14	62	2	25.4	0	1	0	0	0	2	2	0	0	49	65	63	8	1	1	1	0
193330	1	27	71	1	29.5	0	0	0	0	0	1	2	0	0	41	19	63	24	0	1	0	0
193285	1	111	58	2	28.4	0	0	0	0	0	1	2	0	0	39	34	65	23	1	1	0	0
193206	1	131	44	1	24.3	0	0	0	0	0	0	1	0	0	34	45	69	24	0	0	0	0
193010	1	87	57	1	21.5	0	1	0	0	0	1	1	0	0	41	68	67	24	0	1	0	0
192647	2	10	66	1	26.4	0	0	0	0	0	1	1	0	0	42	78	64	24	0	1	0	0
192553	1	281	59	1	25.3	0	0	0	0	0	0	2	0	0	43	67	67	24	0	1	0	0
192458	1	129	68	1	23.1	1	1	0	0	0	2	2	0	0	46	76	65	24	0	1	0	0
192452	1	254	52	1	24.3	0	0	0	0	0	0	1	0	0	42	99	62	24	0	1	0	0
192167	2	12	58	2	24.3	1	0	0	0	0	1	2	0	0	44	56	61	24	0	1	0	0
192164	1	12	55	1	23.7	0	0	0	0	0	0	2	0	0	41	79	64	14	1	1	0	0
192150	1	1	60	1	23.3	1	0	0	0	0	0	1	0	0	46	54	63	24	0	1	0	0
191949	1	143	82	1	33.2	0	1	0	0	0	3	1	0	0	47	67	62	7	1	1	1	0
191945	1	62	61	1	26.4	0	1	0	0	0	1	1	0	0	44	75	64	10	1	1	1	0
191834	2	4	55	1	30.2	1	1	0	0	0	1	2	0	0	45	45	62	24	0	1	1	0
191695	1	14	62	1	24.5	1	0	0	0	0	0	2	0	0	39	54	61	24	0	1	0	0
191659	2	27	59	2	24.3	0	1	0	0	0	2	2	0	0	40	102	62	9	1	1	1	0
191653	1	8	63	1	29.1	0	0	0	0	0	0	2	0	0	45	56	61	7	1	1	0	0
191636	2	25	61	2	28.6	0	1	0	0	0	2	1	0	0	48	79	62	11	1	1	1	0
191403	1	249	59	1	22.8	1	0	0	0	0	0	1	0	0	43	110	65	10	1	0	0	0
191354	1	124	57	1	21.4	1	1	0	0	0	1	2	0	0	46	76	64	10	1	1	1	0
191320	2	25	71	1	24.2	0	0	0	0	0	1	2	0	0	47	117	56	11	1	0	0	0
191309	1	12	60	1	24.3	0	0	0	0	0	0	2	0	0	40	46	60	24	0	0	0	0
191305	1	29	40	1	20.8	0	0	0	0	0	0	1	0	0	40	67	62	24	0	1	0	0
190992	1	13	68	1	28.4	0	1	0	0	0	2	2	0	0	41	71	62	20	1	1	1	0
190962	2	7	57	1	25.4	1	1	0	0	0	1	2	0	0	47	50	64	9	1	1	1	0
190929	1	3	42	1	28.1	0	0	0	0	0	0	2	0	0	42	76	65	24	0	1	0	0
190835	1	6	37	1	28.5	0	0	0	0	0	0	1	0	0	38	34	67	24	0	1	0	0
190450	2	75	69	1	22.4	0	1	0	0	0	2	2	0	0	41	43	65	23	1	1	1	0
190393	2	139	72	1	23.7	0	1	0	0	0	2	2	0	0	37	56	61	24	0	1	1	0
190388	1	25	67	2	25.5	0	1	0	0	0	2	1	0	0	41	123	55	24	0	1	1	0
190175	2	2	64	1	22.1	0	1	0	0	0	2	2	0	0	40	76	63	24	0	0	0	0
189175	1	7	41	1	24.3	1	1	0	0	0	1	2	0	0	42	43	60	16	1	1	1	0
189037	1	14	49	1	26.6	0	0	0	0	0	0	2	0	0	36	45	67	24	0	1	0	0
188973	1	12	53	1	25.4	0	1	0	0	0	1	1	0	0	39	56	69	24	0	0	0	0
188732	2	50	75	1	24.1	0	1	0	0	0	3	1	0	0	43	67	63	11	1	1	1	0
188092	1	1	61	1	24.4	0	0	0	0	0	0	1	0	0	40	110	65	24	0	0	0	0
187845	1	2	76	1	21.4	0	1	0	0	0	3	1	0	0	40	16	62	24	0	0	1	0
186719	1	39	77	2	23.2	0	0	0	0	0	2	2	0	0	41	172	61	24	0	1	0	0

## Sheet: Sheet2
ID	AF type	AF time of duration（month）				hyperlipemia	hypertension	diabetes		CAD								Time of SR

## Sheet: Sheet3
ID	AF type	AF time of duration（month）				hyperlipemia	hypertension	diabetes		CAD								Time of SR
